# Supplementary material for: Trans fatty acids alter renal health in TGFβ3 mice with fibrosis revealed by metabolomics and lipidomics
Source: iScience. 2026 Jun 30;29(7):116506. doi: 10.1016/j.isci.2026.116506 (PMC13378014; doi:10.1016/j.isci.2026.116506)
Supplement: Table S8. Statistically significant metabolites in kidney samples from comparisons of Tgfβ3+/+ TFD vs. Tgfβ3+/+ CD and Tgfβ3+/− CD vs. Tgfβ3+/+ CD analyzed by LC-MS and GC-MS [file mmc2.xlsx]

## Sheet: Table S8
Table S8. Statistically significant metabolites identified by univariate (UVA) and multivariate (MVA) analyses in kidney samples analyzed by LC-MS and GC-MS. Comparisons include Tgfb3+/+ TFD vs Tgfb3+/+ CD and Tgfb3+/− CD vs Tgfb3+/+ CD.
Feature	Mass	Rt (min)	RSD	Adduct	ID	Analytical platform	Tgfβ3+/+ TFD vs. Tgfβ3+/+ CD			Tgfβ3+/- CD vs. Tgfβ3+/+ CD
			(% QC)				FC	P-value	OPLS VIP	FC	P-value	OPLS VIP
Carboxylic acids and derivatives
Amino acids, peptides, and derivatives
Alanine	89.0476	7.38	5.9	-	Fiehn	GC-MS	2.68	0.00699	1.24	2.5	0.03788	1.23
Betaine	117.079	0.75	5.96	M+H	MS-MS	LC-MS (+)	-	-	-	-	-	-
Creatinine	113.059	13.51	2.99	-	Fiehn	GC-MS	3.17	0.05303	1.67	3.02	0.01107	1.92
Cysteine	121.02	13.5	4.6	-	Fiehn	GC-MS	10.11	0.00233	2	1.94	0.38287	1.08
Glycine	75.032	10.29	16.04	-	Fiehn	GC-MS	-	-	-	1.54	0.25932	1
Hydroxyproline	131.058	13.15	4.84	-	Fiehn	GC-MS	-	-	-	2.26	0.09732	1.14
Isoleucine	131.095	10.1	6.54	-	Fiehn	GC-MS	2.76	0.01107	1.77	2.53	0.20862	1.69
Aspartic acid	133.037	14.98	4.04	-	Fiehn	GC-MS	-	-	-	-	-	-
L-Dihydroorotic acid	204.04	0.77	23.39	M+FA-H	MS-MS	LC-MS (-)	-	-	-	2.43	0.02622	1.63
N-ribosylhistidine	309.096	0.8	9.7	M+Na	MS-MS	LC-MS (+)	-	-	-	1.64	0.03788	-
Phenylalanine	165.079	14.37	7.45	-	Fiehn	GC-MS	1.86	0.02622	1.07	-	-	-
Proline	115.063	10.17	4.73	-	Fiehn	GC-MS	2.19	0.03788	1.22	2.28	0.25932	1.2
Serine	105.043	11.01	5.02	-	Fiehn	GC-MS	-	-	-	1.83	0.3176	1.06
Threonine	119.058	11.35	9.38	-	Fiehn	GC-MS	2.35	0.01748	1.26	2.01	0.09732	1.03
Dicarboxylic acids and derivatives
Fumaric acid	116.011	10.87	3.15	-	Fiehn	GC-MS	2.89	0.00408	1.32	3.43	0.00058	1.68
Oxalic acid	89.9953	7.78	2.83	-	Fiehn	GC-MS	2.41	0.00699	1.01	2.88	0.00058	1.49
Tricarboxylic acids and derivatives
Citric acid	192.027	16.48	3.19	-	Fiehn	GC-MS	-	-	-	-	-	-
Pyridines and derivatives
Pyridinecarboxylic acids and derivative
Vitamin B3	123.032	12.65	4.24	-	Fiehn	GC-MS	2.21	0.00699	1.29	1.73	0.53497	1.02
Organooxygen compounds
Carbohydrates and carbohydrate conjugates
Gluconic acid	196.058	18	2.79	-	Fiehn	GC-MS	-	-	-	-	-	-
Glucose-6-phosphate	260.03	21.4	8.85	-	Fiehn	GC-MS	2.73	0.00058	1.28	-	-	-
Maltotriose	504.169	18.08	20.49	-	Fiehn	GC-MS	-	-	-	-	-	-
Ribose	150.053	18.9	6.41	-	Fiehn	GC-MS	4.54	0.00233	1.54	2.61	0.00699	1.5
Threonic acid	136.037	13.55	2.9	-	Fiehn	GC-MS	2.33	0.01748	1.16	-	-	-
Alcohols and polyols
Pantothenic acid	219.111	18.26	4.15	-	Fiehn	GC-MS	-	-	-	2.04	0.02622	1.11
Purine nucleosides
Adenosine	267.097	23.79	3.25	-	Fiehn	GC-MS	5.41	0.00058	1.81	3.16	0.00233	1.49
Inosine	268.081	23.3	6.58	-	Fiehn	GC-MS	2.01	0.01748	1.21	-	-	-
Pyrimidine nucleotides
Uridine	244.07	22.33	2.6	-	Fiehn	GC-MS	-	-	-	1.9	0.20862	1.04
Pyrimidine ribonucleotides
Cytidine-5′-monophosphate	323.052	18.54	5.38	-	Fiehn	GC-MS	-	-	-	2.76	0.01107	1.61
Organosulfonic acids and derivatives
Taurine	125.015	14.83	4.65	-	Fiehn	GC-MS	8.99	0.00117	2.04	5.77	0.16492	1.48
Purines and purine derivatives
Imidazopyrimidines
7H-Purine	120.043	18.5	13.59	-	Fiehn	GC-MS	2.88	0.09732	1.22	4.28	0.12821	1.36
9H-Purin-6-ol	136.038	16.37	9.3	-	Fiehn	GC-MS	2.3	0.05303	1.19	3.12	0.09732	1.28
Hypoxanthine	136.038	16.37	5.48	-	Fiehn	GC-MS	2.55	0.00699	1.34	3.07	0.3176	1.15
Organic acids and derivatives
Hydroxy acids and derivatives
Malic acid	134.022	12.66	3.95	-	Fiehn	GC-MS	3.09	0.00233	1.32	4.15	0.00058	1.6
Urea	60.0323	9.36	3.96	-	Fiehn	GC-MS	2.46	0.01107	1.37	-	-	-
Hydroxy acids and derivatives
Medium-chain hydroxy acids and derivatives
Galactonic acid	196.058	17.69	17.54	-	Fiehn	GC-MS	1.19	0.62005	1.12	-	-	-
Organonitrogen compounds
Quaternary ammonium salts
Carnitine	161.107	0.75	9.78	M+H	MS-MS	LC-MS (+)	-	-	-	-	-	-
Fatty acyls
Fatty acid esters
Octadecenoylcarnitine	447.335	2.13	7.35	M+Na	MS-MS	LC-MS (+)	-	-	-	-	-	-
Palmitoylcarnitine	399.337	2.33	4.81	M+H	MS-MS	LC-MS (+)	-	-	-	-	-	-
Fatty acids and conjugates
10-oxo-nonadecanoic acid	312.267	16.17	8.04	M+H	MS-MS	LC-MS (+)	0.66	0.00408	0.83	1.69	0.01748	-
Palmitic acid	256.24	4.4	14.36	M-H	MS-MS	LC-MS (-)	-	-	-	1.93	0.02622	1.51
Eicosanoids
4,7,10,13-eicosatetraenoic acid	304.241	3.88	14.7	M-H	MS-MS	LC-MS (-)	-	-	-	1.62	0.05303	1.15
Steroids and steroid derivatives
Vitamin D and derivatives
1-alpha,25-dihydroxy-24a,24b-dihomocholecalciferol	444.361	12.32	10.8	M+H	MS-MS	LC-MS (+)	-	-	-	2.1	0.03788	-
Bile acids, alcohols and derivatives
Taurocholic acid	515.291	0.87	13.3	M-H	MS-MS	LC-MS (-)	-	-	-	-	-	-
Sphingolipids
Ceramides
Cer (d18:1/24:0)	695.643	19.81	11.4	M+FA-H	MS-MS	LC-MS (-)	-	-	-	-	-	-
Cer (d38:2)	629.542	16.63	7.83	M+Na	MS-MS	LC-MS (+)	0.65	0.00408	0.6	-	-	-
Cer(d40:0)	677.561	18.2	2.22	M+K	MS-MS	LC-MS (+)	0.35	0.00699	1.19	-	-	-
Cer(d42:2)	693.627	18.7	11.4	M+FA-H	MS-MS	LC-MS (-)	-	-	-	-	-	-
PE-Cer(d38:1) / PE-Cer (d18:0/20:1)	768.551	15.61	4.6	M+Cl	MS-MS	LC-MS (-)	-	-	-	-	-	-
Gal-Cer(40:0)	767.671	24.06	14.04	M+H-H2O	MS-MS	LC-MS (+)	-	-	-	-	-	-
Glycerophospholipids
Glycerophosphates
Glycerol-1-phosphate	172.014	15.87	3.73	-	Fiehn	GC-MS	3.03	0.00408	1.29	-	-	-
LysoPA(18:0)	438.275	3.96	6.73	M-H	MS-MS	LC-MS (-)	-	-	-	1.87	0.03788	1.41
Glycerophosphocholines
Glycerophosphocholine	257.104	0.71	7.28	M+H	MS-MS	LC-MS (+)	2.9	0.00117	1.57	2	0.01107	-
Glycerophosphocholine	303.108	0.84	15.08	M+FA-H	MS-MS	LC-MS (-)	-	-	-	1.99	0.00699	1.65
Glycerophosphoinositols
PI(18:0)	600.327	3.33	6.54	M-H	MS-MS	LC-MS (-)	-	-	-	2.77	0.03788	1.64
PI(38:5) / PI(16:0/22:5)	884.541	13.65	14	M-H	MS-MS	LC-MS (-)	5.6	0.00058	2.2	-	-	-
PI(40:5)	912.568	15.87	6.34	M-H	MS-MS	LC-MS (-)	-	-	-	-	-	-
PI(40:6) / PI(18:0/22:6)	910.555	14.71	3.11	M-H	MS-MS	LC-MS (-)	-	-	-	-	-	-
Glycerophosphoserines
PS(16:0)	497.275	2.72	16.3	M-H	MS-MS	LC-MS (-)	-	-	-	1.91	0.01748	1.47
PS(18:0)	525.307	3.95	6.91	M-H	MS-MS	LC-MS (-)	-	-	-	2.02	0.02622	1.49
PS(36:1) / PS (18:0/18:1)	812.54	15.51	8.2	M+Cl	MS-MS	LC-MS (-)	-	-	-	-	-	-
PS(37:2)	847.555	14.49	15.5	M+FA-H	MS-MS	LC-MS (-)	-	-	-	-	-	-
PS(38:6)	807.504	11.64	4.92	M+H	MS-MS	LC-MS (+)	0.58	0.00699	0.81	-	-	-
PS(P-40:1)	891.646	18.65	5.7	M+FA-H	MS-MS	LC-MS (-)	-	-	-	-	-	-
PS(P-40:4) / (PS (20:4/P-20:0)	823.571	14.15	17.3	M-H	MS-MS	LC-MS (-)	0.51	0.00699	1.3	-	-	-
PS(40:7) / PS (20:4/20:3)	833.518	14.49	14.4	M-H	MS-MS	LC-MS (-)	2.6	0.00117	1.6	-	-	-
PS(40:8) / PS (20:4/20:4)	831.502	13.7	17.8	M-H	MS-MS	LC-MS (-)	-	-	-	-	-	-
PS(42:8) / PS (20:2/22:6)	859.532	15.45	12.13	M-H	MS-MS	LC-MS (-)	-	-	-	-	-	-
PS(42:9) / PS (20:4/22:5)	901.505	14.48	21.1	M+FA-H	MS-MS	LC-MS (-)	2.11	0.00699	1.4	-	-	-
Glycerophosphoglycerols
PG (16:0)	484.28	2.47	6.21	M-H	MS-MS	LC-MS (-)	-	-	-	1.85	0.02622	1.4
PG(P-31:0)	728.482	16.24	14.67	M+Cl	MS-MS	LC-MS (-)	-	-	-	-	-	-
PG(O-33:0)	739.579	17.18	7.9	M+NH4	MS-MS	LC-MS (+)	-	-	-	1.66	0.03788	-
PG(O-33:1) / PG (18:1/O-15:0)	766.535	14.47	4.7	M+FA-H	MS-MS	LC-MS (-)	2.5	0.00058	1.6	-	-	-
PG(37:0) / PG (21:0/16:0)	774.587	13.35	5.1	M-H2O-H	MS-MS	LC-MS (-)	3.46	0.00058	1.9	-	-	-
PG(37:0)	838.59	15	2.4	M+FA-H	MS-MS	LC-MS (-)	-	-	-	-	-	-
PG(38:5)	813.544	15.23	5.2	M+NH4	MS-MS	LC-MS (+)	0.69	0.00699	0.74	-	-	-
PG(39:1) / PG (18:1/21:0)	854.586	14.73	6	M+Cl	MS-MS	LC-MS (-)	1.99	0.00058	1.4	-	-	-
PG(40:8) / PG (18:2/22:6)	818.507	11.42	11.56	M-H	MS-MS	LC-MS (-)	-	-	-	-	-	-
PG(42:8)	882.526	12.81	3.5	M+Cl	MS-MS	LC-MS (-)	-	-	-	-	-	-
Glycerophosphoethanolamines
LysoPE(P-16:0)	437.291	3.2	19.3	M-H	MS-MS	LC-MS (-)	-	-	-	1.57	0.02622	1.29
LysoPE(16:0)	453.286	2.4	24.97	M-H	MS-MS	LC-MS (-)	-	-	-	1.74	0.03788	1.48
LysoPE(18:0)	481.317	3.82	16.61	M-H	MS-MS	LC-MS (-)	-	-	-	1.72	0.02622	1.44
LysoPE(18:1)	479.304	2.9	7.2	M-H	MS-MS	LC-MS (+)	-	-	-	1.72	0.02622	1.45
LysoPE(18:2)	477.286	2.34	21.6	M-H	MS-MS	LC-MS (-)	-	-	-	1.51	0.02622	1.22
LysoPE(22:6)	525.286	2.3	21.7	M-H	MS-MS	LC-MS (-)	-	-	-	-	-	-
PE(O-32:0) / PE (16:0/O-10:0)	677.542	15.63	14.65	M+H	MS-MS	LC-MS (+)	0.34	0.00058	1.45	-	-	-
PE(32:1)	689.5	13.28	3.64	M-H	MS-MS	LC-MS (-)	-	-	-	1.58	0.02622	1.25
PE(34:0) / PE (16:0/18:0)	719.545	14.5	22.8	M-H	MS-MS	LC-MS (-)	-	-	-	-	-	-
PE(34:1) / PE (18:1 /16:0)	717.543	14.68	11.05	M+H	MS-MS	LC-MS (+)	0.32	0.00233	1.64	-	-	-
PE(34:3) / PE (18:2/16:1)	713.499	12.7	4.03	M-H	MS-MS	LC-MS (-)	-	-	-	1.59	0.05303	1.17
PE(P-36:1/O-36:2)	729.573	17.58	5.67	M+H	MS-MS	LC-MS (+)	0.65	0.00408	0.78	-	-	-
PE(36:2) / PE (18:1/18:1)	727.551	16.57	3.7	M-H	MS-MS	LC-MS (-)	2.2	0.00058	1.5	-	-	-
PE(36:3) / PE (18:2/18:1)	741.531	14.39	4.3	M-H	MS-MS	LC-MS (-)	1.91	0.00058	1.3	-	-	-
PE(O-36:4) // PE (20:4/O-16:0)	725.534	15.41	6.1	M-H	MS-MS	LC-MS (-)	1.72	0.00058	1.2	-	-	-
PE(36:4) / PE (20:4/16:0)	739.515	13.31	5.4	M-H	MS-MS	LC-MS (-)	1.86	0.00408	1.3	-	-	-
PE(O-36:5) / PE (20:4/O-16:1)	723.521	14.88	6	M-H	MS-MS	LC-MS (-)	-	-	-	-	-	-
PE(O-36:6) / PE (20:4/O-18:2)	749.536	15.43	10.3	M-H	MS-MS	LC-MS (-)	3.17	0.00058	1.8	-	-	-
PE(37:4) / PE (20:4/17:0)	753.531	14.77	7.46	M-H	MS-MS	LC-MS (-)	0.47	0.00058	1.44	-	-	-
PE(38:4) / PE (20:4/18:0)	767.549	15.62	3.7	M-H	MS-MS	LC-MS (-)	-	-	-	-	-	-
PE(P-38:5) / PE (20:4/ P-18:1)	749.537	15.28	5.86	M+H	MS-MS	LC-MS (+)	3.72	0.00117	1.87	-	-	-
PE(38:5) / PE (20:4/18:1)	765.533	14.48	5.4	M-H	MS-MS	LC-MS (-)	3.13	0.00058	1.57	-	-	-
PE(P-38:6) / PE (22:6/16:0)	747.521	14.71	9.99	M-H	MS-MS	LC-MS (-)	-	-	-	-	-	-
PE(38:6) / PE (22:6/16:0)	763.519	13.52	7.37	M+H	MS-MS	LC-MS (+)	0.44	0.00233	0.89	-	-	-
PE(40:4) / PE (22:4/18:0)	795.58	17.33	3.01	M-H	MS-MS	LC-MS (-)	-	-	-	-	-	-
PE(P-40:7) // PE (22:6/P-18:1)	773.537	15	2.47	M-H	MS-MS	LC-MS (+)	1.95	0.00699	1.19	-	-	-
PE(40:7) / PE (22:6/18:1)	857.518	14.27	14.89	M-H+HCOONa	MS-MS	LC-MS (-)	-	-	-	-	-	-
Glycerophosphocholines
Protonated phosphatidylcholine fragment	183.067	0.71	3.5	M+H	MS-MS	LC-MS (+)		-	-	1.99	0.00699	-
LysoPC(15:0)	481.319	3.73	7.68	M+H	MS-MS	LC-MS (+)	-	-	-	-	-	-
LysoPC(O-16:0)	527.358	3.46	11.9	M+FA-H	MS-MS	LC-MS (-)	-	-	-	-	-	-
LysoPC(16:0) *	541.338	2.72	8.51	M+FA-H	MS-MS	LC-MS (-)	-	-	-	1.69	0.02622	1.37
LysoPC(16:1)	493.317	2.07	6.8	M+H	MS-MS	LC-MS (+)	-	-	-	1.64	0.00408	-
LysoPC(18:1)	521.348	2.91	7.6	M+H	MS-MS	LC-MS (+)	-	-	-	1.62	0.02622	-
LysoPC(18:1)	567.354	3.1	8.13	M+FA-H	MS-MS	LC-MS (-)	0.25	0.00233	1.44	-	-	-
LysoPC(20:5)	577.283	9.43	26.84	M+Cl	MS-MS	LC-MS (-)	-	-	-	-	-	-
LysoPC(22:6)	567.334	2.27	6.68	M+H	MS-MS	LC-MS (+)	-	-	-	-	-	-
LysoPC(23:0)	545.348	2.67	6	M+H	MS-MS	LC-MS (+)	-	-	-	1.24	0.02622	-
PC(31:0)	719.546	13.27	4.89	M+H	MS-MS	LC-MS (+)	-	-	-	-	-	-
PC(O-32:0)	705.591	19.58	5.26	M+H	MS-MS	LC-MS (+)	-	-	-	-	-	-
PC(32:0) / PC (16:0/16:0)	779.569	14.48	4.5	M+FA-H	MS-MS	LC-MS (-)	-	-	-	-	-	-
PC(O-32:1)	717.567	14.23	4.11	M+H	MS-MS	LC-MS (+)	4.03	0.00058	1.74	-	-	-
PC(32:1) / PC (16:1/16:0) *	777.552	13.63	5.9	M+FA-H	MS-MS	LC-MS (-)	3.83	0.00058	1.9	-	-	-
PC(33:0)	747.58	14.97	4.65	M+H	MS-MS	LC-MS (+)	-	-	-	-	-	-
PC(P-34:0) / PC (16:0/P-18:0)	791.603	16.44	4	M+FA-H	MS-MS	LC-MS (-)	2.44	0.00058	1.6	-	-	-
PC(34:1)/ PC (16:0/P-18:1)	789.587	15.28	3	M+FA-H	MS-MS	LC-MS (-)	2.02	0.00117	1.4	-	-	-
PC(O-34:2) // PC (P-34:1)	743.582	14.67	4.35	M+H	MS-MS	LC-MS (+)	1.84	0.00233	1.14	-	-	-
PC(34:3) / PC (18:2/16:1)	755.547	12.78	4.72	M+H	MS-MS	LC-MS (+)	2.08	0.00117	1.21	-	-	-
PC(P-34:4)	737.538	15.5	5.85	M+H	MS-MS	LC-MS (+)	0.62	0.00408	0.92	-	-	-
PC(34:4)	753.533	14.56	17.97	M+H	MS-MS	LC-MS (+)	0.57	0.00408	1.04	-	-	-
PC(P-35:0)	745.6	15.75	4.03	M+H	MS-MS	LC-MS (+)	2.75	0.00058	0.54	-	-	-
PC(P-35:2)	777.567	13.72	6.54	M+Na	MS-MS	LC-MS (+)	0.45	0.00117	1.18	-	-	-
PC(35:2)	767.549	12.79	5.41	M+H	MS-MS	LC-MS (+)	0.61	0.00233	0.89	-	-	-
PC(36:3) / PC (18:2/18:1)	783.578	14.23	3.79	M+H	MS-MS	LC-MS (+)	1.98	0.00233	1.18	-	-	-
PC(P-36:5) / PC (20:5/P-16:0)	763.55	12.86	3.56	M+H	MS-MS	LC-MS (+)	-	-	-	-	-	-
PC(37:2)	799.612	16.21	4.1	M+H	MS-MS	LC-MS (+)	0.57	0.00233	1.04	-	-	-
PC(37:4)	795.584	14.51	14.2	M+H	MS-MS	LC-MS (+)	0.57	0.00699	1.03	-	-	-
PC(37:6)	791.55	12.71	5.62	M+H	MS-MS	LC-MS (+)	-	-	-	-	-	-
PC(P-38:4) / PC (P-18:3/20:1)	793.599	15.59	4.12	M+H	MS-MS	LC-MS (+)	4.71	0.00058	1.86	-	-	-
PC(38:5) / PC (20:4/18:1)	807.578	14.22	3.75	M+H	MS-MS	LC-MS (+)	2.16	0.00058	1.28	-	-	-
PC(P-38:6) / PC (22:6/P-16:0)	789.567	13.49	3.98	M+H	MS-MS	LC-MS (+)	3.25	0.00058	1.59	-	-	-
PC(O-38:6) / PC (22:6/O-16:0)	837.59	15.01	2	M+FA-H	MS-MS	LC-MS (-)	-	-	-	-	-	-
PC(38:6) / PC (22:6/16:0) *	851.569	13.75	2.1	M+FA-H	MS-MS	LC-MS (-)	0.46	0.00699	1.4	-	-	-
PC(39:0)	832.702	18.13	16.86	M+NH4	MS-MS	LC-MS (+)	0.62	0.00699	0.82	-	-	-
PC(39:4)	823.616	16.26	2.47	M+H	MS-MS	LC-MS (+)	0.48	0.00058	1.16	-	-	-
PC(39:6)	819.578	14.36	18.28	M+H	MS-MS	LC-MS (+)	0.36	0.00117	1.41	-	-	-
PC(40:5) / PC (22:5/18:0)	881.606	15.49	8.8	M+FA-H	MS-MS	LC-MS (-)	2.16	0.00117	1.4	-	-	-
PC(P-40:6) / PC (22:6/P:18:0)	863.602	15.48	10.5	M+FA-H	MS-MS	LC-MS (-)	2.56	0.00117	1.6	-	-	-
PC(40:6) / PC (22:6/18:0)	855.575	15.2	10.15	M+Na	MS-MS	LC-MS (+)	-	-	-	-	-	-
Organonitrogen compounds
Quaternary ammonium salts
SM(31:0)	679.575	19.12	3.27	M+NH4	MS-MS	LC-MS (+)	0.24	0.00058	1.63	1.92	0.02622	-
SM(34:1)	703.575	18.7	5.51	M+H	MS-MS	LC-MS (+)	0.21	0.00058	1.68	1.72	0.03788	-
SM(36:2)	728.579	12.95	17.1	M+H	MS-MS	LC-MS (+)	-	-	-	1.72	0.03788	-
SM(38:2) / SM (18:2/20:0)	802.619	15.08	3.6	M+FA-H	MS-MS	LC-MS (-)	-	-	-	-	-	-
SM (41:2) / SM (17:2/24:0)	845.685	17.62	8.11	M+FA-H	MS-MS	LC-MS (-)	-	-	-	1.52	0.03788	1.18
SM(42:1)	860.697	19.75	12	M+FA-H	MS-MS	LC-MS (-)	-	-	-	-	-	-
SM(42:2)	858.683	18.72	2.5	M+FA-H	MS-MS	LC-MS (-)	-	-	-	-	-	-
SM(42:3)	856.668	17.41	3.2	M+FA-H	MS-MS	LC-MS (-)	-	-	-	-	-	-
Glycerolipids
Diglycerides
DG(32:0)	585.534	16.61	12.04	M+NH4	MS-MS	LC-MS (+)	0.67	0.00699	0.84	-	-	-
DG(32:1)	548.481	15.59	8.6	M+H-H2O	MS-MS	LC-MS (+)	-	-	-	2.28	0.03788	-
DG(O-34:1)	580.543	18.54	6.07	M+H	MS-MS	LC-MS (+)	-	-	-	-	-	-
DG(34:1)	616.508	15.67	4.39	M+Na	MS-MS	LC-MS (+)	0.41	0.00408	1.06	-	-	-
DG(36:0)	667.558	16.14	10.03	M+K	MS-MS	LC-MS (+)	-	-	-	-	-	-
DG(36:1)	604.544	18.66	9	M+H-H2O	MS-MS	LC-MS (+)	-	-	-	1.74	0.02622	-
DG(36:2)	602.529	17.73	10.4	M+H-H2O	MS-MS	LC-MS (+)	-	-	-	1.75	0.03788	-
DG(36:3)	640.508	15.99	6.89	M+Na	MS-MS	LC-MS (+)	0.41	0.00058	1.21	-	-	-
DG(36:4)	633.534	15.67	3.67	M+NH4	MS-MS	LC-MS (+)	0.44	0.00117	1.2	-	-	-
DG(38:3)	668.539	17.58	3.34	M+Na	MS-MS	LC-MS (+)	0.52	0.00117	0.97	-	-	-
DG(38:6)	657.533	15.99	3.1	M+NH4	MS-MS	LC-MS (+)	0.37	0.00058	1.33	-	-	-
DG(40:6)	650.528	15.23	12.21	M+H-H2O	MS-MS	LC-MS (+)	-	-	-	-	-	-
DG(40:8)	681.535	15.48	6.81	M+NH4	MS-MS	LC-MS (+)	0.51	0.00408	1.29	1.85	0.02622	-
Triglycerides
TG(38:1) / TG (4:0, 16:0, 18:1)	681.59	19.98	3.75	M+NH4	MS-MS	LC-MS (+)	0.34	0.00117	0.98	2.01	0.02622	-
TG(40:2)	707.606	20.41	3.3	M+NH4	MS-MS	LC-MS (+)	-	-	-	1.82	0.03788	-
TG(42:1)	737.653	22.11	3.5	M+NH4	MS-MS	LC-MS (+)	-	-	-	1.54	0.02622	-
TG(42:2)	735.638	21.5	2.6	M+NH4	MS-MS	LC-MS (+)	-	-	-	1.67	0.02622	-
TG(43:2)	749.65	19.12	9.74	M+NH4	MS-MS	LC-MS (+)	0.41	0.00058	0.62	-	-	-
TG(44:2)	763.669	22.4	4.1	M+NH4	MS-MS	LC-MS (+)	-	-	-	1.42	0.03788	-
TG(49:3)	831.731	23.99	11.34	M+NH4	MS-MS	LC-MS (+)	-	-	-	-	-	-
TG(49:4)	829.715	23.4	7.75	M+NH4	MS-MS	LC-MS (+)	-	-	-	-	-	-
TG(50:1)	870.713	25.8	11.78	M+K	MS-MS	LC-MS (+)	0.67	0.00058	0.87	-	-	-
TG(50:2)	847.764	25.07	11.77	M+NH4	MS-MS	LC-MS (+)	-	-	-	-	-	-
TG(51:1)	863.794	26.39	12.54	M+NH4	MS-MS	LC-MS (+)	0.6	0.00233	0.95	-	-	-
TG(51:2)	861.776	24.57	12.67	M+NH4	MS-MS	LC-MS (+)	0.36	0.00408	1.39	-	-	-
TG(51:3)	859.763	24.9	9.17	M+NH4	MS-MS	LC-MS (+)	-	-	-	-	-	-
TG(51:4)	857.747	24.26	8.59	M+NH4	MS-MS	LC-MS (+)	-	-	-	-	-	-
TG(51:5)	855.732	23.69	7	M+NH4	MS-MS	LC-MS (+)	-	-	-	-	-	-
TG(52:5)	874.702	24.12	7.62	M+Na	MS-MS	LC-MS (+)	-	-	-	-	-	-
TG(52:6)	867.731	23.58	7.57	M+NH4	MS-MS	LC-MS (+)	-	-	-	-	-	-
TG(53:1)	891.821	27.84	15.85	M+NH4	MS-MS	LC-MS (+)	0.59	0.00699	0.93	-	-	-
TG(53:2)	889.809	26.84	14.96	M+NH4	MS-MS	LC-MS (+)	-	-	-	-	-	-
TG(53:3)	887.794	25.99	13.9	M+NH4	MS-MS	LC-MS (+)	-	-	-	-	-	-
TG(53:4)	885.778	25.24	9.65	M+NH4	MS-MS	LC-MS (+)	-	-	-	-	-	-
TG(53:5)	883.761	24.57	17.38	M+NH4	MS-MS	LC-MS (+)	-	-	-	-	-	-
TG(54:1)	910.795	28.68	24.45	M+Na	MS-MS	LC-MS (+)	0.56	0.00699	2.31	-	-	-
TG(54:6)	900.718	24.38	7.19	M+Na	MS-MS	LC-MS (+)	-	-	-	-	-	-
TG(54:7)	893.746	23.81	7.82	M+NH4	MS-MS	LC-MS (+)	0.29	0.00233	1.51	-	-	-
TG(55:4)	913.809	26.37	16.38	M+NH4	MS-MS	LC-MS (+)	-	-	-	-	-	-
TG(56:2)	931.856	29.27	28.66	M+NH4	MS-MS	LC-MS (+)	0.55	0.00699	0.98	-	-	-
TG(56:3)	929.841	28.05	21.71	M+NH4	MS-MS	LC-MS (+)	-	-	-	-	-	-
TG(56:4)	927.825	27.02	17.84	M+NH4	MS-MS	LC-MS (+)	-	-	-	-	-	-
TG(56:5)	925.809	26.11	17.43	M+NH4	MS-MS	LC-MS (+)	-	-	-	-	-	-
TG(56:6)	923.793	25.44	12.81	M+NH4	MS-MS	LC-MS (+)	0.49	0.00699	1.12	-	-	-
TG(56:7)	921.778	24.96	11.77	M+NH4	MS-MS	LC-MS (+)	-	-	-	-	-	-
TG(56:8)	919.763	24.46	9.25	M+NH4	MS-MS	LC-MS (+)	0.28	0.00233	1.54	-	-	-
TG(57:4)	939.824	24.13	11.34	M+NH4	MS-MS	LC-MS (+)	-	-	-	-	-	-
TG(57:5)	941.841	24.72	12.95	M+NH4	MS-MS	LC-MS (+)	-	-	-	-	-	-
TG(58:3)	957.871	29.86	28.24	M+NH4	MS-MS	LC-MS (+)	0.43	0.00699	0.57	-	-	-
TG(58:4)	955.856	28.55	23.43	M+NH4	MS-MS	LC-MS (+)	0.3	0.00117	1.45	-	-	-
TG(58:6)	951.824	26.69	27.61	M+NH4	MS-MS	LC-MS (+)	0.5	0.00233	1.1	-	-	-
TG(58:7)	949.809	25.86	19.11	M+NH4	MS-MS	LC-MS (+)	0.27	0.00117	1.53	-	-	-
TG(58:8)	947.793	25.44	12.19	M+NH4	MS-MS	LC-MS (+)	-	-	-	-	-	-
TG(59:6)	965.839	24.39	7.12	M+NH4	MS-MS	LC-MS (+)	-	-	-	-	-	-
TG(61:3)	999.918	28.05	28.39	M+NH4	MS-MS	LC-MS (+)	-	-	-	-	-	-
TG(61:4)	997.902	27.01	20.07	M+NH4	MS-MS	LC-MS (+)	-	-	-	-	-	-
Unclassified
Sorbitol	182.079	17.71	3.6	-	Fiehn	GC-MS	-	-	-	2.51	0.05303	1.23
Pyrophosphate	177.943	14.75	7.93	-	Fiehn	GC-MS	-	-	-	-	-	-
Unknown	283.1	0.71	6.7	M+H	MS-MS	LC-MS (+)	-	-	-	1.83	0.01107	-
Abbreviations: Rt, retention time; RSD, relative standard deviation; ID, source of compound identification; FC, fold-change. The p-value was obtained from the univariate statistical analysis. The VIP value from OPLS-DA was derived from the OPLS-DA models used in the multivariate statistical analysis.
